# Supplementary material for: Biomarker-Based Risk Assessment Strategy for Long COVID: Leveraging Spike Protein and Proinflammatory Mediators to Inform Broader Postinfection Sequelae
Source: Viruses. 2025 Sep 5;17(9):1215. doi: 10.3390/v17091215 (PMC12474022; doi:10.3390/v17091215)
Supplement: Supplementary file 1 [file viruses-17-01215-s001.zip]

Archive with 1 entries (1 files):
- viruses-3800102-supplementary.pdf
